# Supplementary material for: Acute Poisoning Readmissions to an Emergency Department of a Tertiary Hospital: Evaluation through an Active Toxicovigilance Program
Source: J Clin Med. 2022 Aug 2;11(15):4508. doi: 10.3390/jcm11154508 (PMC9369450; doi:10.3390/jcm11154508)
Supplement: Supplementary file 1 [file jcm-11-04508-s001.zip]

Archive with 1 entries (1 files):
- jcm-1744739-supplementary.pdf
